# Supplementary material for: Multiple trait association analysis revealed common genetic loci between lung cancer and heart failure
Source: Cardiooncology. 2026 Jan 12;12:25. doi: 10.1186/s40959-025-00438-y (PMC12888248; doi:10.1186/s40959-025-00438-y)
Supplement: Supplementary file 1 — Supplementary Material 1. [file 40959_2025_438_MOESM1_ESM.xlsx]

## Sheet: GOCC
GO and KEGG Functional Annotation Results Table for Comorbidity Genes
ID	Description	GeneRatio	BgRatio	pvalue	p.adjust	qvalue	geneID	Count
GO:0005892	acetylcholine-gated channel complex	2025-02-04	16/19886	3.63816e-06	9.0954e-05	3.82964e-05	CHRNA3/CHRNA5	2
GO:0045211	postsynaptic membrane	2025-02-04	275/19886	0.00112248	0.00879153	0.0037017	CHRNA3/CHRNA5	2
GO:0034702	monoatomic ion channel complex	2025-02-04	300/19886	0.00133399	0.00879153	0.0037017	CHRNA3/CHRNA5	2
GO:0098802	plasma membrane signaling receptor complex	2025-02-04	321/19886	0.00152546	0.00879153	0.0037017	CHRNA3/CHRNA5	2
GO:0097060	synaptic membrane	2025-02-04	393/19886	0.00227669	0.00879153	0.0037017	CHRNA3/CHRNA5	2
GO:1902495	transmembrane transporter complex	2025-02-04	394/19886	0.00228815	0.00879153	0.0037017	CHRNA3/CHRNA5	2
GO:1990351	transporter complex	2025-02-04	421/19886	0.00260815	0.00879153	0.0037017	CHRNA3/CHRNA5	2
GO:0098691	dopaminergic synapse	2025-01-04	14/19886	0.00281329	0.00879153	0.0037017	CHRNA5	1
GO:0005839	proteasome core complex	2025-01-04	20/19886	0.00401717	0.0111588	0.00469844	PSMA4	1
GO:0000502	proteasome complex	2025-01-04	60/19886	0.0120152	0.030038	0.0126476	PSMA4	1
GO:1905369	endopeptidase complex	2025-01-04	84/19886	0.0167908	0.0381609	0.0160678	PSMA4	1
GO:0000932	P-body	2025-01-04	99/19886	0.0197668	0.0411808	0.0173393	PSMA4	1
GO:0044853	plasma membrane raft	2025-01-04	112/19886	0.0223405	0.0427174	0.0179863	CHRNA3	1
GO:1905368	peptidase complex	2025-01-04	120/19886	0.0239218	0.0427174	0.0179863	PSMA4	1
ID	Description	GeneRatio	BgRatio	pvalue	p.adjust	qvalue	geneID	Count
hsa04080	Neuroactive ligand-receptor interaction	2025-02-04	368/8859	0.00976614	0.112593	0.0888896	1136/1138	2
hsa03050	Proteasome	2025-01-04	46/8859	0.0206121	0.112593	0.0888896	5685	1
hsa00310	Lysine degradation	2025-01-04	63/8859	0.0281484	0.112593	0.0888896	123688	1
