# Supplementary material for: Multiple trait association analysis revealed common genetic loci between lung cancer and heart failure
Source: Cardiooncology. 2026 Jan 12;12:25. doi: 10.1186/s40959-025-00438-y (PMC12888248; doi:10.1186/s40959-025-00438-y)
Supplement: Supplementary file 2 — Supplementary Material 2. [file 40959_2025_438_MOESM2_ESM.xlsx]

## Sheet: Table S1
Genome-wide genetic correlation between 23 cancer types and 14 cardiovascular diseases (CVDs).
p1	p2	rg	p	significance	p3
GCST004748	Aortic aneurysm	-0.1642	0.0191	*	Lung cancer
GCST004748	Abdominal aortic aneurysm	-0.1855	0.0223	*	Lung cancer
GCST004748	Atrial fibrillation	0.0481	0.2482		Lung cancer
GCST004748	Coronary artery disease	0.0597	0.2362		Lung cancer
GCST004748	Cardiomyopathy	-0.1589	0.0367	*	Lung cancer
GCST004748	Heart failure	0.2352	1.44E-05	****	Lung cancer
GCST004748	Arterial hypertension	-0.073	0.0362	*	Lung cancer
GCST004748	Intracerebral hemorrhage	-0.1526	0.1807		Lung cancer
GCST004748	Myocardial infarction	0.1184	0.007	**	Lung cancer
GCST004748	Peripheral artery disease	-0.4397	0.2858		Lung cancer
GCST004748	Pulmonary embolism	-0.0979	0.2056		Lung cancer
GCST004748	Subarachnoid Hemorrhage	-0.1745	0.0771		Lung cancer
GCST004748	Stroke	0.0986	0.3467		Lung cancer
GCST004748	Thoracic aortic aneurysm	0.3689	0.011	*	Lung cancer
GCST004748	Myocardial infarction	0.1184	0.007	**	Lung cancer
tongue_cancer	Aortic aneurysm	0.154	0.3208		Tongue cancer
tongue_cancer	Abdominal aortic aneurysm	0.164	0.3209		Tongue cancer
tongue_cancer	Atrial fibrillation	-0.0512	0.5668		Tongue cancer
tongue_cancer	Coronary artery disease	0.1828	0.0472	*	Tongue cancer
tongue_cancer	Cardiomyopathy	-0.0723	0.6852		Tongue cancer
tongue_cancer	Heart failure	0.0517	0.7176		Tongue cancer
tongue_cancer	Arterial hypertension	-0.0649	0.3865		Tongue cancer
tongue_cancer	Intracerebral hemorrhage	0.0428	0.862		Tongue cancer
tongue_cancer	Myocardial infarction	0.2272	0.0174	*	Tongue cancer
tongue_cancer	Peripheral artery disease	0	0		Tongue cancer
tongue_cancer	Pulmonary embolism	-0.0404	0.8185		Tongue cancer
tongue_cancer	Subarachnoid Hemorrhage	0.1025	0.6113		Tongue cancer
tongue_cancer	Stroke	-0.028	0.8997		Tongue cancer
tongue_cancer	Thoracic aortic aneurysm	-0.055	0.8445		Tongue cancer
Salivary_gland	Aortic aneurysm	0.3877	0.1231		Salivary gland cancer
Salivary_gland	Abdominal aortic aneurysm	0.2101	0.3829		Salivary gland cancer
Salivary_gland	Atrial fibrillation	0.1538	0.2359		Salivary gland cancer
Salivary_gland	Coronary artery disease	-0.0637	0.6273		Salivary gland cancer
Salivary_gland	Cardiomyopathy	0.0181	0.9414		Salivary gland cancer
Salivary_gland	Heart failure	0.3212	0.1909		Salivary gland cancer
Salivary_gland	Arterial hypertension	-0.0276	0.8232		Salivary gland cancer
Salivary_gland	Intracerebral hemorrhage	-0.1749	0.6126		Salivary gland cancer
Salivary_gland	Myocardial infarction	-0.0084	0.9465		Salivary gland cancer
Salivary_gland	Peripheral artery disease	0	0		Salivary gland cancer
Salivary_gland	Pulmonary embolism	0.1975	0.487		Salivary gland cancer
Salivary_gland	Subarachnoid Hemorrhage	0.3193	0.3121		Salivary gland cancer
Salivary_gland	Stroke	-0.1732	0.6975		Salivary gland cancer
Salivary_gland	Thoracic aortic aneurysm	-0.1208	0.7584		Salivary gland cancer
Rectal	Aortic aneurysm	-0.0807	0.7416		Rectal cancer
Rectal	Abdominal aortic aneurysm	0.0292	0.9118		Rectal cancer
Rectal	Atrial fibrillation	0.0691	0.636		Rectal cancer
Rectal	Coronary artery disease	-0.0971	0.5396		Rectal cancer
Rectal	Cardiomyopathy	-0.0205	0.9378		Rectal cancer
Rectal	Heart failure	-0.1813	0.3632		Rectal cancer
Rectal	Arterial hypertension	-0.195	0.2418		Rectal cancer
Rectal	Intracerebral hemorrhage	0.1229	0.7503		Rectal cancer
Rectal	Myocardial infarction	-0.0454	0.7667		Rectal cancer
Rectal	Peripheral artery disease	0	0		Rectal cancer
Rectal	Pulmonary embolism	0.268	0.3634		Rectal cancer
Rectal	Subarachnoid Hemorrhage	0.1616	0.67		Rectal cancer
Rectal	Stroke	-0.1447	0.7085		Rectal cancer
Rectal	Thoracic aortic aneurysm	0.3433	0.4718		Rectal cancer
prostate	Aortic aneurysm	0.0734	0.0617		Prostate cancer
prostate	Abdominal aortic aneurysm	0.0669	0.1414		Prostate cancer
prostate	Atrial fibrillation	-0.0321	0.1974		Prostate cancer
prostate	Coronary artery disease	-0.0495	0.1142		Prostate cancer
prostate	Cardiomyopathy	0.007	0.8694		Prostate cancer
prostate	Heart failure	-0.0909	0.0128	*	Prostate cancer
prostate	Arterial hypertension	0.0332	0.1785		Prostate cancer
prostate	Intracerebral hemorrhage	-0.0967	0.0906		Prostate cancer
prostate	Myocardial infarction	-0.0545	0.0618		Prostate cancer
prostate	Peripheral artery disease	0	0		Prostate cancer
prostate	Pulmonary embolism	0.1267	0.0119	*	Prostate cancer
prostate	Subarachnoid Hemorrhage	0.0365	0.4916		Prostate cancer
prostate	Stroke	-0.0268	0.6592		Prostate cancer
prostate	Thoracic aortic aneurysm	-0.1231	0.0853		Prostate cancer
Pancreatic	Aortic aneurysm	-0.2677	0.1715		Pancreatic cancer
Pancreatic	Abdominal aortic aneurysm	-0.3157	0.1317		Pancreatic cancer
Pancreatic	Atrial fibrillation	0.1284	0.1875		Pancreatic cancer
Pancreatic	Coronary artery disease	0.1307	0.2379		Pancreatic cancer
Pancreatic	Cardiomyopathy	0.0085	0.9633		Pancreatic cancer
Pancreatic	Heart failure	0.1543	0.2607		Pancreatic cancer
Pancreatic	Arterial hypertension	-0.1341	0.2114		Pancreatic cancer
Pancreatic	Intracerebral hemorrhage	-0.0768	0.7926		Pancreatic cancer
Pancreatic	Myocardial infarction	0.0845	0.392		Pancreatic cancer
Pancreatic	Peripheral artery disease	0	0		Pancreatic cancer
Pancreatic	Pulmonary embolism	0.2399	0.2692		Pancreatic cancer
Pancreatic	Subarachnoid Hemorrhage	-0.0089	0.9715		Pancreatic cancer
Pancreatic	Stroke	0.5116	0.1162		Pancreatic cancer
Pancreatic	Thoracic aortic aneurysm	-0.3	0.4398		Pancreatic cancer
Oropharyngeal	Aortic aneurysm	-0.0757	0.863		Oropharyngeal cancer
Oropharyngeal	Abdominal aortic aneurysm	-0.0828	0.8601		Oropharyngeal cancer
Oropharyngeal	Atrial fibrillation	0.0579	0.7533		Oropharyngeal cancer
Oropharyngeal	Coronary artery disease	0.0828	0.6697		Oropharyngeal cancer
Oropharyngeal	Cardiomyopathy	-0.5884	0.6179		Oropharyngeal cancer
Oropharyngeal	Heart failure	-0.2603	0.6267		Oropharyngeal cancer
Oropharyngeal	Arterial hypertension	0	0		Oropharyngeal cancer
Oropharyngeal	Intracerebral hemorrhage	-0.071	0.9118		Oropharyngeal cancer
Oropharyngeal	Myocardial infarction	0.2935	0.6539		Oropharyngeal cancer
Oropharyngeal	Peripheral artery disease	0	0		Oropharyngeal cancer
Oropharyngeal	Pulmonary embolism	-0.2985	0.6365		Oropharyngeal cancer
Oropharyngeal	Subarachnoid Hemorrhage	0.9555	0.5956		Oropharyngeal cancer
Oropharyngeal	Stroke	-0.1875	0.759		Oropharyngeal cancer
Oropharyngeal	Thoracic aortic aneurysm	-0.0375	0.9506		Oropharyngeal cancer
non-Hodgkinslymphoma	Aortic aneurysm	-0.3702	0.3875		Non-Hodgkin's lymphoma
non-Hodgkinslymphoma	Abdominal aortic aneurysm	-0.6005	0.3428		Non-Hodgkin's lymphoma
non-Hodgkinslymphoma	Atrial fibrillation	0.0396	0.818		Non-Hodgkin's lymphoma
non-Hodgkinslymphoma	Coronary artery disease	-0.1393	0.5914		Non-Hodgkin's lymphoma
non-Hodgkinslymphoma	Cardiomyopathy	-0.2515	0.5244		Non-Hodgkin's lymphoma
non-Hodgkinslymphoma	Heart failure	0.197	0.4382		Non-Hodgkin's lymphoma
non-Hodgkinslymphoma	Arterial hypertension	0.1912	0.3726		Non-Hodgkin's lymphoma
non-Hodgkinslymphoma	Intracerebral hemorrhage	0.3497	0.5386		Non-Hodgkin's lymphoma
non-Hodgkinslymphoma	Myocardial infarction	0.0887	0.6411		Non-Hodgkin's lymphoma
non-Hodgkinslymphoma	Peripheral artery disease	0	0		Non-Hodgkin's lymphoma
non-Hodgkinslymphoma	Pulmonary embolism	-0.8557	0.3122		Non-Hodgkin's lymphoma
non-Hodgkinslymphoma	Subarachnoid Hemorrhage	0.4737	0.4213		Non-Hodgkin's lymphoma
non-Hodgkinslymphoma	Stroke	-0.2691	0.6514		Non-Hodgkin's lymphoma
non-Hodgkinslymphoma	Thoracic aortic aneurysm	0.4545	0.5396		Non-Hodgkin's lymphoma
multiple_myeloma	Aortic aneurysm	-0.0077	0.9584		Multiple myeloma
multiple_myeloma	Abdominal aortic aneurysm	0.0755	0.6326		Multiple myeloma
multiple_myeloma	Atrial fibrillation	0.0356	0.5914		Multiple myeloma
multiple_myeloma	Coronary artery disease	-0.0652	0.4303		Multiple myeloma
multiple_myeloma	Cardiomyopathy	0.2209	0.2208		Multiple myeloma
multiple_myeloma	Heart failure	-0.0978	0.4377		Multiple myeloma
multiple_myeloma	Arterial hypertension	-0.0661	0.4084		Multiple myeloma
multiple_myeloma	Intracerebral hemorrhage	0.2156	0.3647		Multiple myeloma
multiple_myeloma	Myocardial infarction	-0.2093	0.0357	*	Multiple myeloma
multiple_myeloma	Peripheral artery disease	0	0		Multiple myeloma
multiple_myeloma	Pulmonary embolism	-0.0023	0.9886		Multiple myeloma
multiple_myeloma	Subarachnoid Hemorrhage	-0.0983	0.6369		Multiple myeloma
multiple_myeloma	Stroke	0.075	0.7438		Multiple myeloma
multiple_myeloma	Thoracic aortic aneurysm	0.4502	0.1588		Multiple myeloma
Major_Salivary_Gland_Carcinoma	Aortic aneurysm	0.386	0.1341		Major Salivary Gland Carcinoma
Major_Salivary_Gland_Carcinoma	Abdominal aortic aneurysm	0.2093	0.3929		Major Salivary Gland Carcinoma
Major_Salivary_Gland_Carcinoma	Atrial fibrillation	0.1593	0.2281		Major Salivary Gland Carcinoma
Major_Salivary_Gland_Carcinoma	Coronary artery disease	-0.0631	0.6277		Major Salivary Gland Carcinoma
Major_Salivary_Gland_Carcinoma	Cardiomyopathy	0.0162	0.9475		Major Salivary Gland Carcinoma
Major_Salivary_Gland_Carcinoma	Heart failure	0.3221	0.1991		Major Salivary Gland Carcinoma
Major_Salivary_Gland_Carcinoma	Arterial hypertension	-0.0259	0.834		Major Salivary Gland Carcinoma
Major_Salivary_Gland_Carcinoma	Intracerebral hemorrhage	-0.1856	0.5988		Major Salivary Gland Carcinoma
Major_Salivary_Gland_Carcinoma	Myocardial infarction	-0.0082	0.9487		Major Salivary Gland Carcinoma
Major_Salivary_Gland_Carcinoma	Peripheral artery disease	0	0		Major Salivary Gland Carcinoma
Major_Salivary_Gland_Carcinoma	Pulmonary embolism	0.1974	0.4931		Major Salivary Gland Carcinoma
Major_Salivary_Gland_Carcinoma	Subarachnoid Hemorrhage	0.328	0.3094		Major Salivary Gland Carcinoma
Major_Salivary_Gland_Carcinoma	Stroke	-0.1717	0.7004		Major Salivary Gland Carcinoma
Major_Salivary_Gland_Carcinoma	Thoracic aortic aneurysm	-0.129	0.7408		Major Salivary Gland Carcinoma
lymphoma	Aortic aneurysm	-0.3823	0.3165		Lymphoma
lymphoma	Abdominal aortic aneurysm	-0.4292	0.3168		Lymphoma
lymphoma	Atrial fibrillation	0.113	0.4892		Lymphoma
lymphoma	Coronary artery disease	0.0309	0.8309		Lymphoma
lymphoma	Cardiomyopathy	-0.0544	0.8499		Lymphoma
lymphoma	Heart failure	-0.2824	0.3563		Lymphoma
lymphoma	Arterial hypertension	0.1386	0.3987		Lymphoma
lymphoma	Intracerebral hemorrhage	-0.2115	0.6772		Lymphoma
lymphoma	Myocardial infarction	-0.0693	0.6235		Lymphoma
lymphoma	Peripheral artery disease	0	0		Lymphoma
lymphoma	Pulmonary embolism	-0.2317	0.4783		Lymphoma
lymphoma	Subarachnoid Hemorrhage	0.4387	0.3672		Lymphoma
lymphoma	Stroke	0.0132	0.9747		Lymphoma
lymphoma	Thoracic aortic aneurysm	0.0346	0.9527		Lymphoma
liver	Aortic aneurysm	-0.1531	0.2931		Liver cancer
liver	Abdominal aortic aneurysm	-0.1729	0.3465		Liver cancer
liver	Atrial fibrillation	-0.0823	0.3613		Liver cancer
liver	Coronary artery disease	-0.0211	0.8028		Liver cancer
liver	Cardiomyopathy	0.1125	0.4954		Liver cancer
liver	Heart failure	0.2101	0.0957		Liver cancer
liver	Arterial hypertension	0.0553	0.4632		Liver cancer
liver	Intracerebral hemorrhage	-0.0084	0.9721		Liver cancer
liver	Myocardial infarction	-0.0453	0.5962		Liver cancer
liver	Peripheral artery disease	0	0		Liver cancer
liver	Pulmonary embolism	-0.1649	0.2402		Liver cancer
liver	Subarachnoid Hemorrhage	0.0438	0.8031		Liver cancer
liver	Stroke	-0.0077	0.9713		Liver cancer
liver	Thoracic aortic aneurysm	0.0414	0.88		Liver cancer
leukemia	Aortic aneurysm	0	0		Leukemia
leukemia	Abdominal aortic aneurysm	0	0		Leukemia
leukemia	Atrial fibrillation	0	0		Leukemia
leukemia	Coronary artery disease	0	0		Leukemia
leukemia	Cardiomyopathy	0	0		Leukemia
leukemia	Heart failure	0	0		Leukemia
leukemia	Arterial hypertension	0	0		Leukemia
leukemia	Intracerebral hemorrhage	0	0		Leukemia
leukemia	Myocardial infarction	0	0		Leukemia
leukemia	Peripheral artery disease	0	0		Leukemia
leukemia	Pulmonary embolism	0	0		Leukemia
leukemia	Subarachnoid Hemorrhage	0	0		Leukemia
leukemia	Stroke	0	0		Leukemia
leukemia	Thoracic aortic aneurysm	0	0		Leukemia
Hodgkinslymphoma	Aortic aneurysm	0	0		Hodgkin's lymphoma
Hodgkinslymphoma	Abdominal aortic aneurysm	0	0		Hodgkin's lymphoma
Hodgkinslymphoma	Atrial fibrillation	0	0		Hodgkin's lymphoma
Hodgkinslymphoma	Coronary artery disease	0	0		Hodgkin's lymphoma
Hodgkinslymphoma	Cardiomyopathy	0	0		Hodgkin's lymphoma
Hodgkinslymphoma	Heart failure	0	0		Hodgkin's lymphoma
Hodgkinslymphoma	Arterial hypertension	0	0		Hodgkin's lymphoma
Hodgkinslymphoma	Intracerebral hemorrhage	0	0		Hodgkin's lymphoma
Hodgkinslymphoma	Myocardial infarction	0	0		Hodgkin's lymphoma
Hodgkinslymphoma	Peripheral artery disease	0	0		Hodgkin's lymphoma
Hodgkinslymphoma	Pulmonary embolism	0	0		Hodgkin's lymphoma
Hodgkinslymphoma	Subarachnoid Hemorrhage	0	0		Hodgkin's lymphoma
Hodgkinslymphoma	Stroke	0	0		Hodgkin's lymphoma
Hodgkinslymphoma	Thoracic aortic aneurysm	0	0		Hodgkin's lymphoma
Colorectal	Aortic aneurysm	-0.1086	0.5324		Colorectal cancer
Colorectal	Abdominal aortic aneurysm	-0.354	0.1605		Colorectal cancer
Colorectal	Atrial fibrillation	0.0281	0.8022		Colorectal cancer
Colorectal	Coronary artery disease	-0.134	0.2747		Colorectal cancer
Colorectal	Cardiomyopathy	0.1781	0.4634		Colorectal cancer
Colorectal	Heart failure	-0.2354	0.2455		Colorectal cancer
Colorectal	Arterial hypertension	0.0337	0.7552		Colorectal cancer
Colorectal	Intracerebral hemorrhage	0.1677	0.5323		Colorectal cancer
Colorectal	Myocardial infarction	-0.1088	0.3514		Colorectal cancer
Colorectal	Peripheral artery disease	0	0		Colorectal cancer
Colorectal	Pulmonary embolism	0.1459	0.5041		Colorectal cancer
Colorectal	Subarachnoid Hemorrhage	-0.0791	0.7248		Colorectal cancer
Colorectal	Stroke	0.0242	0.922		Colorectal cancer
Colorectal	Thoracic aortic aneurysm	-0.0804	0.8287		Colorectal cancer
Colon	Aortic aneurysm	0	0		Colon cancer
Colon	Abdominal aortic aneurysm	0	0		Colon cancer
Colon	Atrial fibrillation	0	0		Colon cancer
Colon	Coronary artery disease	0	0		Colon cancer
Colon	Cardiomyopathy	0	0		Colon cancer
Colon	Heart failure	0	0		Colon cancer
Colon	Arterial hypertension	0	0		Colon cancer
Colon	Intracerebral hemorrhage	0	0		Colon cancer
Colon	Myocardial infarction	0	0		Colon cancer
Colon	Peripheral artery disease	0	0		Colon cancer
Colon	Pulmonary embolism	0	0		Colon cancer
Colon	Subarachnoid Hemorrhage	0	0		Colon cancer
Colon	Stroke	0	0		Colon cancer
Colon	Thoracic aortic aneurysm	0	0		Colon cancer
chronic_lymphocytic_leukemia	Aortic aneurysm	-0.066	0.7443		Chronic lymphocytic leukemia
chronic_lymphocytic_leukemia	Abdominal aortic aneurysm	-0.1142	0.6138		Chronic lymphocytic leukemia
chronic_lymphocytic_leukemia	Atrial fibrillation	0.2241	0.1022		Chronic lymphocytic leukemia
chronic_lymphocytic_leukemia	Coronary artery disease	-0.1598	0.1994		Chronic lymphocytic leukemia
chronic_lymphocytic_leukemia	Cardiomyopathy	-0.3951	0.1526		Chronic lymphocytic leukemia
chronic_lymphocytic_leukemia	Heart failure	-0.0207	0.9039		Chronic lymphocytic leukemia
chronic_lymphocytic_leukemia	Arterial hypertension	0.2029	0.1353		Chronic lymphocytic leukemia
chronic_lymphocytic_leukemia	Intracerebral hemorrhage	-0.1711	0.595		Chronic lymphocytic leukemia
chronic_lymphocytic_leukemia	Myocardial infarction	0.0197	0.871		Chronic lymphocytic leukemia
chronic_lymphocytic_leukemia	Peripheral artery disease	0	0		Chronic lymphocytic leukemia
chronic_lymphocytic_leukemia	Pulmonary embolism	-0.1468	0.5512		Chronic lymphocytic leukemia
chronic_lymphocytic_leukemia	Subarachnoid Hemorrhage	0.2365	0.3696		Chronic lymphocytic leukemia
chronic_lymphocytic_leukemia	Stroke	-0.0296	0.9227		Chronic lymphocytic leukemia
chronic_lymphocytic_leukemia	Thoracic aortic aneurysm	0.2799	0.4633		Chronic lymphocytic leukemia
cholangiocarcinoma	Aortic aneurysm	-0.4192	0.1698		Cholangiocarcinoma
cholangiocarcinoma	Abdominal aortic aneurysm	-0.3479	0.2768		Cholangiocarcinoma
cholangiocarcinoma	Atrial fibrillation	0.0433	0.7197		Cholangiocarcinoma
cholangiocarcinoma	Coronary artery disease	-0.0174	0.8771		Cholangiocarcinoma
cholangiocarcinoma	Cardiomyopathy	-0.0748	0.7687		Cholangiocarcinoma
cholangiocarcinoma	Heart failure	0.1307	0.5509		Cholangiocarcinoma
cholangiocarcinoma	Arterial hypertension	-0.0112	0.9192		Cholangiocarcinoma
cholangiocarcinoma	Intracerebral hemorrhage	0.4413	0.3373		Cholangiocarcinoma
cholangiocarcinoma	Myocardial infarction	0.0631	0.5788		Cholangiocarcinoma
cholangiocarcinoma	Peripheral artery disease	0	0		Cholangiocarcinoma
cholangiocarcinoma	Pulmonary embolism	-0.2262	0.3659		Cholangiocarcinoma
cholangiocarcinoma	Subarachnoid Hemorrhage	-0.0042	0.9899		Cholangiocarcinoma
cholangiocarcinoma	Stroke	-0.0602	0.8605		Cholangiocarcinoma
cholangiocarcinoma	Thoracic aortic aneurysm	-0.0539	0.8979		Cholangiocarcinoma
breast	Aortic aneurysm	0	0		Breast cancer
breast	Abdominal aortic aneurysm	0	0		Breast cancer
breast	Atrial fibrillation	0	0		Breast cancer
breast	Coronary artery disease	0	0		Breast cancer
breast	Cardiomyopathy	0	0		Breast cancer
breast	Heart failure	0	0		Breast cancer
breast	Arterial hypertension	0	0		Breast cancer
breast	Intracerebral hemorrhage	0	0		Breast cancer
breast	Myocardial infarction	0	0		Breast cancer
breast	Peripheral artery disease	0	0		Breast cancer
breast	Pulmonary embolism	0	0		Breast cancer
breast	Subarachnoid Hemorrhage	0	0		Breast cancer
breast	Stroke	0	0		Breast cancer
breast	Thoracic aortic aneurysm	0	0		Breast cancer
brain	Aortic aneurysm	-0.196	0.4402		Brain cancer
brain	Abdominal aortic aneurysm	-0.431	0.2217		Brain cancer
brain	Atrial fibrillation	-0.1217	0.4358		Brain cancer
brain	Coronary artery disease	0.0678	0.6678		Brain cancer
brain	Cardiomyopathy	0.0748	0.79		Brain cancer
brain	Heart failure	-0.1329	0.5983		Brain cancer
brain	Arterial hypertension	0.1343	0.3856		Brain cancer
brain	Intracerebral hemorrhage	-1.1566	0.1253		Brain cancer
brain	Myocardial infarction	-0.0575	0.7064		Brain cancer
brain	Peripheral artery disease	0	0		Brain cancer
brain	Pulmonary embolism	-0.2844	0.3574		Brain cancer
brain	Subarachnoid Hemorrhage	-0.2924	0.426		Brain cancer
brain	Stroke	-0.3396	0.4944		Brain cancer
brain	Thoracic aortic aneurysm	0.4759	0.3878		Brain cancer
bladder	Aortic aneurysm	-0.1237	0.3553		Bladder cancer
bladder	Abdominal aortic aneurysm	-0.068	0.6487		Bladder cancer
bladder	Atrial fibrillation	0.043	0.5855		Bladder cancer
bladder	Coronary artery disease	0.1137	0.107		Bladder cancer
bladder	Cardiomyopathy	-0.0532	0.717		Bladder cancer
bladder	Heart failure	0.122	0.3712		Bladder cancer
bladder	Arterial hypertension	-0.0774	0.292		Bladder cancer
bladder	Intracerebral hemorrhage	-0.162	0.4604		Bladder cancer
bladder	Myocardial infarction	0.0059	0.9425		Bladder cancer
bladder	Peripheral artery disease	0	0		Bladder cancer
bladder	Pulmonary embolism	0.029	0.8497		Bladder cancer
bladder	Subarachnoid Hemorrhage	-0.5926	0.0176	*	Bladder cancer
bladder	Stroke	0.033	0.8709		Bladder cancer
bladder	Thoracic aortic aneurysm	0.275	0.3438		Bladder cancer
acutemyeloidleukemia	Aortic aneurysm	0.0986	0.7023		Acute myeloid leukemia
acutemyeloidleukemia	Abdominal aortic aneurysm	-0.1103	0.6817		Acute myeloid leukemia
acutemyeloidleukemia	Atrial fibrillation	0.0718	0.6009		Acute myeloid leukemia
acutemyeloidleukemia	Coronary artery disease	-0.1457	0.363		Acute myeloid leukemia
acutemyeloidleukemia	Cardiomyopathy	-0.0257	0.9254		Acute myeloid leukemia
acutemyeloidleukemia	Heart failure	-0.6135	0.3409		Acute myeloid leukemia
acutemyeloidleukemia	Arterial hypertension	0.0879	0.5243		Acute myeloid leukemia
acutemyeloidleukemia	Intracerebral hemorrhage	0.1211	0.7582		Acute myeloid leukemia
acutemyeloidleukemia	Myocardial infarction	-0.0509	0.7094		Acute myeloid leukemia
acutemyeloidleukemia	Peripheral artery disease	0	0		Acute myeloid leukemia
acutemyeloidleukemia	Pulmonary embolism	0.1818	0.5261		Acute myeloid leukemia
acutemyeloidleukemia	Subarachnoid Hemorrhage	0.1874	0.5457		Acute myeloid leukemia
acutemyeloidleukemia	Stroke	-0.3599	0.4501		Acute myeloid leukemia
acutemyeloidleukemia	Thoracic aortic aneurysm	-0.1219	0.8086		Acute myeloid leukemia
/mnt/ndisk1/Student/zhouyi/data/STTT/breastcancer/oral.sumstats.gz	Aortic aneurysm	0	0		Oral cancer
/mnt/ndisk1/Student/zhouyi/data/STTT/breastcancer/oral.sumstats.gz	Abdominal aortic aneurysm	0	0		Oral cancer
/mnt/ndisk1/Student/zhouyi/data/STTT/breastcancer/oral.sumstats.gz	Atrial fibrillation	0	0		Oral cancer
/mnt/ndisk1/Student/zhouyi/data/STTT/breastcancer/oral.sumstats.gz	Coronary artery disease	0	0		Oral cancer
/mnt/ndisk1/Student/zhouyi/data/STTT/breastcancer/oral.sumstats.gz	Cardiomyopathy	0	0		Oral cancer
/mnt/ndisk1/Student/zhouyi/data/STTT/breastcancer/oral.sumstats.gz	Intracerebral hemorrhage	0	0		Oral cancer
/mnt/ndisk1/Student/zhouyi/data/STTT/breastcancer/oral.sumstats.gz	Myocardial infarction	0	0		Oral cancer
/mnt/ndisk1/Student/zhouyi/data/STTT/breastcancer/oral.sumstats.gz	Peripheral artery disease	0	0		Oral cancer
/mnt/ndisk1/Student/zhouyi/data/STTT/breastcancer/oral.sumstats.gz	Stroke	0	0		Oral cancer
/mnt/ndisk1/Student/zhouyi/data/STTT/breastcancer/oral.sumstats.gz	Thoracic aortic aneurysm	0	0		Oral cancer
/mnt/ndisk1/Student/zhouyi/data/STTT/breastcancer/gastriccancer.sumstats.gz	Aortic aneurysm	0	0		Gastric cancer
/mnt/ndisk1/Student/zhouyi/data/STTT/breastcancer/gastriccancer.sumstats.gz	Abdominal aortic aneurysm	0	0		Gastric cancer
/mnt/ndisk1/Student/zhouyi/data/STTT/breastcancer/gastriccancer.sumstats.gz	Atrial fibrillation	0	0		Gastric cancer
/mnt/ndisk1/Student/zhouyi/data/STTT/breastcancer/gastriccancer.sumstats.gz	Coronary artery disease	0	0		Gastric cancer
/mnt/ndisk1/Student/zhouyi/data/STTT/breastcancer/gastriccancer.sumstats.gz	Cardiomyopathy	0	0		Gastric cancer
/mnt/ndisk1/Student/zhouyi/data/STTT/breastcancer/gastriccancer.sumstats.gz	Heart failure	0	0		Gastric cancer
/mnt/ndisk1/Student/zhouyi/data/STTT/breastcancer/gastriccancer.sumstats.gz	Arterial hypertension	0	0		Gastric cancer
/mnt/ndisk1/Student/zhouyi/data/STTT/breastcancer/gastriccancer.sumstats.gz	Intracerebral hemorrhage	0	0		Gastric cancer
/mnt/ndisk1/Student/zhouyi/data/STTT/breastcancer/gastriccancer.sumstats.gz	Myocardial infarction	0	0		Gastric cancer
/mnt/ndisk1/Student/zhouyi/data/STTT/breastcancer/gastriccancer.sumstats.gz	Peripheral artery disease	0	0		Gastric cancer
/mnt/ndisk1/Student/zhouyi/data/STTT/breastcancer/gastriccancer.sumstats.gz	Pulmonary embolism	0	0		Gastric cancer
/mnt/ndisk1/Student/zhouyi/data/STTT/breastcancer/gastriccancer.sumstats.gz	Subarachnoid Hemorrhage	0	0		Gastric cancer
/mnt/ndisk1/Student/zhouyi/data/STTT/breastcancer/gastriccancer.sumstats.gz	Stroke	0	0		Gastric cancer
/mnt/ndisk1/Student/zhouyi/data/STTT/breastcancer/gastriccancer.sumstats.gz	Thoracic aortic aneurysm	0	0		Gastric cancer
