# Supplementary material for: Multiple trait association analysis revealed common genetic loci between lung cancer and heart failure
Source: Cardiooncology. 2026 Jan 12;12:25. doi: 10.1186/s40959-025-00438-y (PMC12888248; doi:10.1186/s40959-025-00438-y)
Supplement: Supplementary file 3 — Supplementary Material 3. [file 40959_2025_438_MOESM3_ESM.xlsx]

## Sheet: Sheet1
Candidate Drugs for LC and CVD Treatment
	Function or related research in lung cancer	Function or related research in cardiovascular	Related literature
Eculizumab	Eculizumab is a complement system-targeting drug that inhibits the cleavage of C5 into C5a and C5b, thereby preventing the activation of the terminal complement pathway. It is primarily used to treat autoimmune diseases such as paroxysmal nocturnal hemoglobinuria (PNH), atypical hemolytic uremic syndrome (aHUS), and refractory generalized myasthenia gravis (gMG). Research has predominantly focuse…	The role of eculizumab in the cardiovascular field has primarily been explored in its therapeutic effects on thrombotic microangiopathy (TMA), with a particular focus on transplant-associated TMA (TA-TMA) and drug-induced TMA (DI-TMA)2. Additionally, eculizumab may represent a potential therapeutic option for patients with C3 glomerulopathy (C3G), as some patients have demonstrated either signifi…	1. Sun, T., Chen, Z., Wei, K., and Tang, H. (2024). [Research progress on predictive biomarkers of immunotherapy efficacy in non-small cell lung cancer]. Zhongguo Fei Ai Za Zhi 27, 459-465. 2. Zhang, R., Zhou, M., Qi, J., Miao, W., Zhang, Z., Wu, D., and Han, Y. (2020). Efficacy and safety of eculizumab in the treatment of transplant-associated thrombotic microangiopathy: a systematic review and …
Zilucoplan	Zilucoplan is a macrocyclic peptide that inhibits complement C5 by binding to it, thereby preventing the excessive activation of the complement system and inhibiting the formation of C5a and C5b. Furthermore, Zilucoplan demonstrates a dual mechanism of C5 activation inhibition, both by blocking C5 cleavage and by interfering with the formation of the C5b6 complex4. This dual action may contribute…	Terminal complement components C5a and C5b9 are central to the tissue damage seen in myocardial ischemia and reperfusion (MI/R)5. Zilucoplan binds to human complement C5 with high affinity, competitively inhibiting its interaction with C3b. This prevents the cleavage of C5 by C5 convertase and the formation of the membrane attack complex (MAC, or C5b9), which plays a critical role in cell lysis. …	4. Tang, G., Tang, Y., Dhamnaskar, K., Hoarty, M.D., Vyasamneni, R., Vadysirisack, D.D., Ma, Z., Zhu, N., Wang, J., and Bu, C., et al. (2023). Zilucoplan, a macrocyclic peptide inhibitor of human complement component 5, uses a dual mode of action to prevent terminal complement pathway activation. Front. Immunol. 14, 1213920. 5. Vakeva, A.P., Agah, A., Rollins, S.A., Matis, L.A., Li, L., and Stahl…
Levamisole	Levamisole, an imidazole thiol derivative, has demonstrated anti-tumor activity. Studies have shown that Levamisole exerts anti-tumor effects on lung cancer cells both in vitro and in vivo, primarily by arresting the cell cycle at the G0/G1 phase and inhibiting the phosphorylation of cJUN6. Furthermore, Levamisole enhances apoptosis induced by tumor necrosis factor-related apoptosis-inducing liga…	The role of Levamisole (levamisole) in the cardiovascular field, along with related research, is primarily focused on its induction of vasculitis and vasculopathy7,8. When combined with cocaine, Levamisole induces a syndrome characterized by vasculitic skin lesions and immunological abnormalities. The incidence of this syndrome may be higher due to the fact that approximately 70% of cocaine in th…	6. Qiao, X., Wang, C., Wang, W., Shang, Y., Li, Y., Ni, J., and Chen, S. (2020). Levamisole enhances DR4-independent apoptosis induced by TRAIL through inhibiting the activation of JNK in lung cancer. Life Sci. 257, 118034. 7. Abdul-Karim, R., Ryan, C., Rangel, C., and Emmett, M. (2013). Levamisole-induced vasculitis. Proc (Bayl Univ Med Cent) 26, 163-165. 8. Dartevel, A., Chaigne, B., Moachon, L…
Levacetylmethadol	There is currently no direct information regarding the role or related research of Levacetylmethadol (LAAM) in the context of lung cancer. LAAM is a synthetic opioid primarily used in the treatment of opioid dependence. Its mechanism of action is similar to methadone, but it has the advantage of a longer duration of effect.	LAAM research on cardiovascular function has mainly focused on its effects on cardiac ion channels. One study compared the impact of LAAM and methadone on the human ether-à-go-go-related gene (hERG) potassium channel9. The hERG channel plays a crucial role in the electrophysiological function of the heart, and its dysfunction is closely linked to the development of arrhythmias.	9. Zunkler, B.J., and Wos-Maganga, M. (2010). Comparison of the effects of methadone and heroin on human ether-a-go-go-related gene channels. Cardiovasc. Toxicol. 10, 161-165.
Varenicline	Varenicline is a medication designed to assist in smoking cessation. Its primary mechanism of action involves acting as a partial agonist at nicotine acetylcholine receptors, particularly the α4β2 subtype, thereby reducing cravings and withdrawal symptoms during the cessation process. Given that smoking is a leading risk factor for lung cancer, varenicline indirectly reduces the risk of lung canc…	Varenicline has raised concerns regarding cardiovascular safety, particularly when used as a smoking cessation aid. As a partial agonist at the α4β2 nicotinic acetylcholine receptors, varenicline may influence the cardiovascular system by activating parasympathetic nervous output from the brainstem to the heart, triggering the release of catecholamines and promoting prothrombotic effects10. A met…	10. Lee, S.H., Yun, S.J., Ryu, S., Choi, S.W., Kim, H.J., Kang, T.K., Oh, S.C., and Cho, S.J. (2017). Taking varenicline for smoking cessation: a rare cause of pulmonary thromboembolism with infarction. Am. J. Emerg. Med. 35, 1033-1037. 11. Singh, S., Loke, Y.K., Spangler, J.G., and Furberg, C.D. (2011). Risk of serious adverse cardiovascular events associated with varenicline: a systematic revie…
Bupropion	Bupropion has primarily been studied for its impact on cancer-related fatigue (CRF) in lung cancer patients. It has been shown to reduce CRF and improve the overall performance status of cancer patients12. Clinical studies have assessed the efficacy and safety of bupropion in treating CRF, demonstrating its effectiveness after six weeks of treatment. A significant difference in the Brief Fatigue …	Research on the cardiovascular effects of bupropion has primarily focused on its cardiovascular safety when used in combination with other medications, particularly naltrexone. In overweight or obese patients with elevated cardiovascular risk, the cardiovascular safety of the naltrexone-bupropion combination remains uncertain. Further evaluation in new trials with robust and conclusive results is…	12. Salehifar, E., Azimi, S., Janbabai, G., Zaboli, E., Hendouei, N., Saghafi, F., and Borhani, S. (2020). Efficacy and safety of bupropion in cancer-related fatigue, a randomized double blind placebo controlled clinical trial. BMC Cancer 20, 158. 13. Guo, L., Wu, Z., and Zhou, Q. (2011). [Roles of nicotine and nicotinic acetylcholine receptors (nAChR) in carcinogenesis and development of lung ca…
Pentolinium	There is currently no direct information available regarding the role or related research of pentolinium in the context of lung cancer. Pentolinium is an α2-adrenergic receptor antagonist primarily used in the treatment of hypertension15. It is occasionally employed in experimental research to investigate its effects on various physiological processes, though its specific relevance to lung cancer…	Research on the cardiovascular effects of pentolinium has primarily focused on its role as an α2-adrenergic receptor antagonist in the management of cardiovascular diseases. By inhibiting the sympathetic nervous system, pentolinium helps reduce blood pressure, especially in cases where other therapeutic approaches are insufficient16.	15. Jones, R.M., Hantler, C.B., and Knight, P.R. (1981). Use of pentolinium in postoperative hypertension resistant to sodium nitroprusside. Br. J. Anaesth. 53, 1151-1154. 16. Bain, C.W.C., Ashton, F., and Jones, B.P. (1955). The treatment of essential hypertension with pentolinium tartrate combined with rauwolfia alkaloids. Br Med J 1, 817-818.
Dextromethorphan	Dextromethorphan is a nicotinic receptor antagonist with potential efficacy in smoking cessation therapy. Since smoking is a major risk factor for lung cancer, by helping patients quit smoking, dextromethorphan indirectly reduces the risk of lung cancer.	Dextromethorphan's function in the cardiovascular field and related studies have focused on its potential effects on blood pressure control in hypertensive patients when used as an NADPH oxidase inhibitor. Studies suggest that low-dose dextromethorphan may enhance the antihypertensive effects of amlodipine by acting as an antioxidant and improving endothelial function, while demonstrating a favor…	17. Yin, W., Chen, P., Yeh, H., Wang, K., Hung, Y., Tseng, W., Wen, M., Wu, T., Wu, C., and Cheng, S., et al. (2016). Combination with low-dose dextromethorphan improves the effect of amlodipine monotherapy in clinical hypertension: a first-in-human, concept-proven, prospective, dose-escalation, multicenter study. Medicine. (Baltimore). 95, e3234.
Cytisine	Research on cytisine has primarily focused on its effectiveness in smoking cessation, particularly as an affordable alternative for smoking cessation therapy. These findings are crucial in assessing the potential of cytisine not only to assist smokers in quitting but also to reduce the risk of lung cancer associated with smoking18.	The main applications and studies of cytisine have focused on its effectiveness as a smoking cessation aid, with potential protective and therapeutic effects in the cardiovascular system18.	18. Wang, X., Yang, J., Huang, P., Wang, D., Zhang, Z., Zhou, Z., Liang, L., Yao, R., and Yang, L. (2024). Cytisine: state of the art in pharmacological activities and pharmacokinetics. Biomed. Pharmacother. 171, 116210.
Epibatidine	Although there is no direct evidence of epibatidine’s role or related research in lung cancer, its characteristics as an nAChRs agonist, coupled with its established analgesic and potential neuroprotective effects, provide a theoretical foundation for exploring its possible future application in lung cancer therapy19.	Cardiovascular studies of epibatidine have focused on its role as an agonist of nAChRs and its potential effects on cardiovascular function.	19. Salehi, B., Sestito, S., Rapposelli, S., Peron, G., Calina, D., Sharifi-Rad, M., Sharopov, F., Martins, N., and Sharifi-Rad, J. (2018). Epibatidine: a promising natural alkaloid in health. Biomolecules 9.
Zilucoplan	Currently, there is no direct data or published literature supporting the role of zilucoplan in the context of lung cancer. Zilucoplan's primary research and clinical applications are focused on the treatment of myasthenia gravis (MG), particularly in patients with generalized MG who are positive for acetylcholine receptor (AChR) antibodies. This highlights its relevance in neurology, with its po…	There have been no specific reports of zilucoplan's function or related studies in the cardiovascular field, and its main research and application remains in the treatment of myasthenia gravis.	4. Tang, G., Tang, Y., Dhamnaskar, K., Hoarty, M.D., Vyasamneni, R., Vadysirisack, D.D., Ma, Z., Zhu, N., Wang, J., and Bu, C., et al. (2023). Zilucoplan, a macrocyclic peptide inhibitor of human complement component 5, uses a dual mode of action to prevent terminal complement pathway activation. Front. Immunol. 14, 1213920.
Phantasmidine	There is currently no direct evidence or research regarding the role of phantasmidine in lung cancer. Phantasmidine is a natural alkaloid derived from the ecuadorian poison frog epipedobates anthonyi. It is structurally similar to epibatidine and primarily interacts with nicotinic acetylcholine receptors (nAChRs), which are involved in various physiological processes20. While its direct applicati…	There is no direct information on the cardiovascular function of phantasmidine or related research.	20. Fitch, R.W., Spande, T.F., Garraffo, H.M., Yeh, H.J.C., and Daly, J.W. (2010). Phantasmidine: an epibatidine congener from the ecuadorian poison frog epipedobates anthonyi. J. Nat. Prod. 73, 331-337.
[125I]Epibatidine	There is no direct information on the function of [125I]epibatidine in lung cancer or related research.	Studies of [125I]epibatidine in cardiovascular function have focused on its properties as an agonist of nicotinic acetylcholine receptors (nAChRs) and the role of these receptors in the cardiovascular system.
Lifastuzumab Vedotin	Lifastuzumab vedotin is an antibody-drug coupling of an anti-NaPi2b mAb and a potent antimitotic agent21. Lifastuzumab vedotin has been studied in the treatment of lung cancer, focusing on safety and preliminary anti-tumor activity.	There is no direct information on the cardiovascular function of lifastuzumab vedotin or related studies.	21. Gerber, D.E., Infante, J.R., Gordon, M.S., Goldberg, S.B., Martin, M., Felip, E., Martinez Garcia, M., Schiller, J.H., Spigel, D.R., and Cordova, J., et al. (2020). Phase ia study of anti-NaPi2b antibody-drug conjugate lifastuzumab vedotin DNIB0600a in patients with non-small cell lung cancer and platinum-resistant ovarian cancer. Clin. Cancer Res. 26, 364-372.
α-Conotoxin MII	&ALPHA;-Conotoxin MII shows potential effects on nicotinic acetylcholine receptors, particularly on the α3β4 subtype, in functional and correlative studies in lung cancer, which may have important implications for lung cancer therapy22.	Cardiovascular studies of &ALPHA;-Conotoxin MII have focused on its role as an antagonist of nAChRs and the function of these receptors in the cardiovascular system.	22. Abraham, N., Healy, M., Ragnarsson, L., Brust, A., Alewood, P.F., and Lewis, R.J. (2017). Structural mechanisms for alpha-conotoxin activity at the human alpha3beta4 nicotinic acetylcholine receptor. Sci. Rep. 7, 45466.
Trimethaphan Camsilate	There is currently no direct research or data on the role of trimethaphan camsilate in lung cancer.	Trimethaphan camsilate is primarily used as a ganglionic blocker for the management of hypertension, particularly in emergency situations, where it helps to rapidly control elevated blood pressure23.	23. Petrides, G., Maneksha, F., Zervas, I., Carasiti, I., and Francis, A. (1996). Trimethaphan (arfonad) control of hypertension and tachycardia during electroconvulsive therapy: a double-blind study. J. Clin. Anesth. 8, 104-109.
α-Conotoxin-GIC	α-Conotoxin-GIC has demonstrated potential effects on nicotinic acetylcholine receptors in lung cancer research, which could have significant therapeutic implications for lung cancer treatment. Further exploration of its mechanism could reveal its potential role in modulating cancer cell activity or influencing tumor microenvironments24.	Research on α-Conotoxin-GIC in the cardiovascular field has primarily focused on its function as an nAChRs antagonist and the role of these receptors in regulating cardiovascular function.	24. Abraham, N., Healy, M., Ragnarsson, L., Brust, A., Alewood, P.F., and Lewis, R.J. (2017). Structural mechanisms for alpha-conotoxin activity at the human alpha3beta4 nicotinic acetylcholine receptor. Sci. Rep. 7, 45466.
Simpicline	There is no direct information on the function of simpicline in lung cancer or related research.	There is no direct information on the cardiovascular function of simpicline or related research.
ASM-024	Research on ASM-024 in lung cancer has primarily focused on its properties as a nicotine receptor agonist, as well as its potential anti-inflammatory and bronchodilatory effects25. These characteristics suggest a possible therapeutic role in lung cancer treatment, particularly in modulating inflammation and improving airway function.	There is no direct information on cardiovascular studies of ASM-024.	25. Assayag, E.I., Beaulieu, M., and Cormier, Y. (2014). Bronchodilatory and anti-inflammatory effects of ASM-024, a nicotinic receptor ligand, developed for the treatment of asthma. PLoS One 9, e86091. 26. Israel-Assayag, E., Beaulieu, M., and Cormier, Y. (2015). ASM-024, a piperazinium compound, promotes the in vitro relaxation of beta2-adrenoreceptor desensitized tracheas. PLoS One 10, e012009…
