# Supplementary material for: Multiple trait association analysis revealed common genetic loci between lung cancer and heart failure
Source: Cardiooncology. 2026 Jan 12;12:25. doi: 10.1186/s40959-025-00438-y (PMC12888248; doi:10.1186/s40959-025-00438-y)
Supplement: Supplementary file 4 — Supplementary Material 4. [file 40959_2025_438_MOESM4_ESM.xlsx]

## Sheet: MTAG&CPASSOC-HF
SNP	CHR	BP	A1	A2	Z	N	FRQ	mtag_beta	mtag_se	mtag_z	mtag_pval	CPASSOC-p
rs17483548	15	78730313	A	G	18.2804	85716	0.354772	0.0927544	0.00505871	18.3356	4.30261e-75	1.18485e-74
rs17405217	15	78731149	T	C	18.2941	85716	0.354694	0.0927905	0.00505896	18.3418	3.8362e-75	9.22881e-75
rs17483721	15	78733731	C	T	18.4363	85716	0.359257	0.093153	0.00504459	18.4659	3.88414e-76	6.71631e-76
rs55983731	15	78735269	T	C	18.4425	85716	0.359259	0.0936306	0.00504459	18.5606	6.69416e-77	5.99397e-76
rs2089162	15	78739763	G	A	18.3319	85716	0.357318	0.0930266	0.00505063	18.4188	9.28026e-76	4.6023e-75
rs2938670	15	78740688	G	T	18.4552	85716	0.360856	0.0936667	0.0050397	18.5858	4.1881e-77	4.73861e-76
rs2656052	15	78740932	C	A	18.4755	85716	0.360873	0.0936992	0.00503964	18.5924	3.70081e-77	3.2499e-76
rs2568494	15	78740964	A	G	18.4556	85716	0.360861	0.093231	0.00503968	18.4994	2.08841e-76	4.70237e-76
rs7181486	15	78741618	C	T	18.4965	85716	0.359493	0.0938251	0.00504387	18.6018	3.10614e-77	2.20245e-76
rs17483929	15	78742376	A	G	18.5273	85716	0.359461	0.0936045	0.00504396	18.5577	7.06365e-77	1.24359e-76
rs56219465	15	78742579	G	A	18.5128	85716	0.359467	0.0939929	0.00504395	18.6348	1.67788e-77	1.62681e-76
rs2656065	15	78750549	A	G	18.4246	85716	0.362087	0.092991	0.00503597	18.4653	3.92551e-76	8.33513e-76
rs2009746	15	78754102	G	A	18.4214	85716	0.360345	0.0934229	0.00504125	18.5317	1.14638e-76	8.85058e-76
rs72738736	15	78765122	T	G	18.5308	85716	0.359804	0.0940065	0.00504291	18.6413	1.48519e-77	1.16433e-76
rs1504550	15	78766250	G	A	18.3858	85716	0.353249	0.0933531	0.00506363	18.436	6.7546e-76	1.7084e-75
rs17484524	15	78772676	G	A	18.4514	85716	0.355762	0.0936482	0.00505554	18.5239	1.32544e-76	5.0786e-76
rs11858836	15	78783277	A	G	18.4668	85716	0.353153	0.0938103	0.00506394	18.5252	1.29429e-76	3.8174e-76
rs11852372	15	78801394	C	A	20.3999	85716	0.34529	0.103965	0.00509043	20.4236	1.03229e-92	1.676e-92
rs9788721	15	78802869	C	T	20.8729	85716	0.370175	0.103978	0.00501253	20.7436	1.40097e-95	9.4337e-97
rs8034191	15	78806023	C	T	20.7657	85716	0.365441	0.103367	0.00502604	20.5663	5.50456e-94	8.84813e-96
rs34684276	15	78813155	A	G	19.4763	85716	0.329186	0.0989664	0.00515049	19.2149	2.77623e-82	1.74318e-84
rs10519203	15	78814046	G	A	20.8276	85716	0.368117	0.103739	0.00501833	20.6719	6.20159e-95	2.4319e-96
rs8031948	15	78816057	T	G	20.891	85716	0.365962	0.104097	0.00502453	20.7178	2.3934e-95	6.45843e-97
rs8042849	15	78817929	C	T	20.2766	85716	0.410453	0.0993982	0.00492017	20.2022	9.36323e-91	2.06977e-91
rs931794	15	78826180	G	A	21.0095	85716	0.369168	0.104217	0.00501536	20.7795	6.632e-96	5.37061e-98
rs72738786	15	78828086	T	G	21.1599	85716	0.36565	0.105492	0.00502543	20.9916	7.82346e-98	2.23585e-99
rs58365910	15	78849034	C	T	21.3535	85716	0.368043	0.106195	0.00501854	21.1606	2.20308e-99	3.61567e-101
rs72740955	15	78849779	T	C	21.4328	85716	0.365699	0.106613	0.00502529	21.2153	6.90192e-100	6.61069e-102
rs2036527	15	78851615	A	G	21.4065	85716	0.366002	0.106152	0.00502441	21.1273	4.46132e-99	1.16314e-101
rs55853698	15	78857939	G	T	21.4677	85716	0.365834	0.106773	0.0050249	21.2489	3.37767e-100	3.12163e-102
rs11633958	15	78862064	T	C	21.3347	85716	0.361462	0.105904	0.00503786	21.0216	4.16393e-98	5.40787e-101
rs7172118	15	78862453	A	C	21.3307	85716	0.362903	0.105804	0.00503353	21.0199	4.31694e-98	5.89382e-101
rs17486195	15	78865197	G	A	21.2976	85716	0.363041	0.105646	0.00503312	20.9902	8.06416e-98	1.19513e-100
rs140330585	15	78866445	A	G	21.317	85716	0.364033	0.105667	0.00503017	21.0067	5.6974e-98	7.89735e-101
rs17486278	15	78867482	C	A	21.1984	85716	0.363974	0.105053	0.00503035	20.8839	7.4976e-97	9.88478e-100
rs72740964	15	78868636	A	G	21.273	85716	0.362476	0.105508	0.00503481	20.9557	1.66369e-97	2.01918e-100
rs56390833	15	78877381	A	C	21.2235	85716	0.36217	0.105309	0.00503572	20.9124	4.13022e-97	5.79781e-100
rs951266	15	78878541	A	G	21.2413	85716	0.363225	0.105117	0.00503257	20.8874	6.9749e-97	3.96425e-100
rs16969968	15	78882925	A	G	21.3576	85716	0.363235	0.105658	0.00503254	20.995	7.29132e-98	3.31407e-101
rs8192482	15	78886198	T	C	21.3717	85716	0.363629	0.105959	0.00503137	21.0597	1.86333e-98	2.45237e-101
rs4887067	15	78886947	A	G	21.3699	85716	0.363646	0.10598	0.00503132	21.064	1.70049e-98	2.54867e-101
rs1051730	15	78894339	A	G	21.3342	85716	0.364318	0.105456	0.00502933	20.9682	1.27926e-97	5.46141e-101
rs1317286	15	78896129	G	A	21.0986	85716	0.366998	0.104355	0.00502153	20.7815	6.37017e-96	8.19122e-99
rs56077333	15	78899003	A	C	21.2346	85716	0.354646	0.105878	0.00505911	20.9283	2.96148e-97	4.57394e-100
rs147144681	15	78900908	T	C	21.0374	85716	0.349649	0.104754	0.00507552	20.6391	1.22319e-94	2.9805e-98
rs8039449	15	78914534	T	C	20.0248	85716	0.400045	0.0975172	0.00494034	19.739	9.98215e-87	3.3474e-89
rs55958997	15	78915872	A	C	19.8216	85716	0.398806	0.0965907	0.00494291	19.5413	4.89548e-85	1.9377e-87
rs72743158	15	78926445	C	T	19.5924	85716	0.392451	0.0958661	0.00495664	19.3409	2.4299e-83	1.79385e-85
