# Supplementary material for: Multiple trait association analysis revealed common genetic loci between lung cancer and heart failure
Source: Cardiooncology. 2026 Jan 12;12:25. doi: 10.1186/s40959-025-00438-y (PMC12888248; doi:10.1186/s40959-025-00438-y)
Supplement: Supplementary file 5 — Supplementary Material 5. [file 40959_2025_438_MOESM5_ESM.xlsx]

## Sheet: HF-GCST004748-QCmrresults
Mendelian Randomization (MR) between lung carcinoma (LC) and heart failure (HF)
outcome	exposure	method	nsnp	b	se	pval	lo_ci	up_ci	or	or_lci95	or_uci95
Lung cancer	Heart Failure	Inverse variance weighted (multiplicative random effects)	8	-0.0495026	0.123256	0.687961	-0.291085	0.192079	0.951703	0.747452	1.21177
Lung cancer	Heart Failure	MR Egger	8	-0.0104012	0.346832	0.977048	-0.690192	0.66939	0.989653	0.50148	1.95305
Lung cancer	Heart Failure	Weighted median	8	0.0923988	0.117905	0.433234	-0.138696	0.323493	1.0968	0.870493	1.38195
Lung cancer	Heart Failure	Simple mode	8	0.151285	0.241271	0.550532	-0.321606	0.624176	1.16333	0.724984	1.86671
Lung cancer	Heart Failure	Weighted mode	8	0.159989	0.158367	0.346019	-0.150411	0.470388	1.1735	0.860354	1.60061
Heart Failure	Lung cancer	Inverse variance weighted (multiplicative random effects)	9	-0.0414981	0.043922	0.344754125845295	-0.127585	0.044589	0.959351	0.880218	1.0456
Heart Failure	Lung cancer	MR Egger	9	-0.0342826	0.143443	0.817953	-0.31543	0.246865	0.966298	0.729475	1.28001
Heart Failure	Lung cancer	Weighted median	9	-0.0574673	0.0435881	0.187364	-0.1429	0.0279654	0.944153	0.866841	1.02836
Heart Failure	Lung cancer	Simple mode	9	-0.091444	0.0796518	0.284118	-0.247562	0.0646735	0.912612	0.780702	1.06681
Heart Failure	Lung cancer	Weighted mode	9	-0.0252962	0.0678084	0.718799	-0.158201	0.107608	0.975021	0.853678	1.11361
